# Supplementary material for: Severe and Regionally Widespread Increases in Tissue Urea in the Human Brain Represent a Novel Finding of Pathogenic Potential in Parkinson’s Disease Dementia
Source: Front Mol Neurosci. 2021 Oct 22;14:711396. doi: 10.3389/fnmol.2021.711396 (PMC8571017; doi:10.3389/fnmol.2021.711396)
Supplement: Supplementary file 2 [file Table_2.XLSX]

## Sheet: Urea Raw Data
			Urea Concentration (mmol/kg)
	Sample ID	Status	CB	MCX	PVC	HP	SN	MTG	MED	CG	PONS
	C1/C10	C	5.5	6.2	5.4	6.2	10	6.3	5.6	7.6	5.6
	C2	C	31.1	30.1	26.6	29.4	37.3	38.9	28.7	27.6	30.4
	C3	C	15.4	16.6	13.3	14.6	18.7	17.4	12.5	12.7	14
	C4/C11	C	4.5	5.2	3.9	4.2	12.8	5.6	4.6	4.6	4.4
	C5	C	3.7	3.6	4	4.2	3.7	4.4	3.5	4.8	4
	C6	C	3.4	3.6	3.2	3.9	3.7	4	3.5	3.6	3.8
	C7	C	10.1	4.9	4.6	5.1	5.5	5.9	4.6	5.6	5.2
	C8	C	6.3	6.8	6.8	7.8	5.8	9.3	7.5	7.3	6.8
	C9	C	6	6	5.2	6.1	7.5	7	5.7	5.3	5.2
	PDD1	PDD	10.4	10.8	11.5	9.8	13	10.1	9.4	13.6	9.7
	PDD2	PDD	31.6	31.8	28.2	32.9	37.5	13.8	32.6	39.5	28
	PDD3	PDD	53.5	64.6	59.1	*	85.2	40.1	66.8	93	60
	PDD4	PDD	12.6	12.9	13.7	13.1	14.5	49.2	13.1	15	12.5
	PDD5	PDD	7.6	7.4	7.2	7.8	8.6	17.2	7.2	8.3	7.4
	PDD6	PDD	32.2	37.9	32.8	41.6	45.2	106.5	36	45.9	34.4
	PDD7	PDD	68.6	70	65.8	79	93.6	106.2	81.7	98.4	67.2
	PDD8	PDD	22.9	19.5	17.3	23.8	16	60.2	18.2	16.1	22
	PDD9	PDD	77.4	84.1	78.7	92.5	98.2	18.8	85.4	105.6	66.6
		AVG C	9.55556	9.22222	8.11111	9.05556	11.6667	10.9778	8.46667	8.78889	8.82222
		AVG PDD	35.2	37.6667	34.9222	37.5625	45.7556	46.9	38.9333	48.3778	34.2
		SD C	8.91657	8.75911	7.56132	8.31025	10.7665	11.2254	8.07543	7.54577	8.66859
		SD PDD	25.7199	28.5978	26.4155	32.1106	37.0466	37.78	31.2047	40.038	24.4466
		CI C	6.85388	6.73285	5.81215	6.38782	8.27586	8.6286	6.20732	5.80019	6.66327
		CI PDD	19.7701	21.9822	20.3048	24.6824	28.4765	29.0403	23.986	30.776	18.7913
		Fold-Change	3.68372	4.08434	4.30548	4.14801	3.9219	4.27227	4.59843	5.50442	3.87657
		P-Value (Mann-Whitney U)	0.003	0.002	0.001	0.004	0.006	0.002	0.002	0.0008	0.003
		* There was insufficient HP tissue for this sample
		SN-only samples highlighted in blue
